# Supplementary material for: A cysteine near the C-terminus of UCH-L1 is dispensable for catalytic activity but is required to promote AKT phosphorylation, eIF4F assembly, and malignant B-cell survival
Source: Cell Death Discov. 2019 Dec 10;5:152. doi: 10.1038/s41420-019-0231-1 (PMC6904616; doi:10.1038/s41420-019-0231-1)
Supplement: Supplementary file 1 — Table 1S [file 41420_2019_231_MOESM1_ESM.xlsx]

## Sheet: BioID
Table 1S. Proteins identified by proximity biotinylation in cells expressing BioID2-UCHL1C220S
Majority protein IDs	Protein names	Gene names	Ratio C220S/BioID2
Q9BTE6	Alanyl-tRNA editing protein Aarsd1	AARSD1	Infinite
Q9H2P0	Activity-dependent neuroprotector homeobox protein	ADNP	Infinite
P09972	Fructose-bisphosphate aldolase C	ALDOC	Infinite
O15145	Actin-related protein 2/3 complex subunit 3	ARPC3	Infinite
O15511	Actin-related protein 2/3 complex subunit 5	ARPC5	Infinite
Q9P287	BRCA2 and CDKN1A-interacting protein	BCCIP	Infinite
P20290	Transcription factor BTF3	BTF3	Infinite
Q9NWV4	UPF0587 protein C1orf123	C1orf123	Infinite
Q9GZN8	UPF0687 protein C20orf27	C20orf27	Infinite
P20810	Calpastatin	CAST	Infinite
Q13185	Chromobox protein homolog 3	CBX3	Infinite
P45973	Chromobox protein homolog 5	CBX5	Infinite
Q8IVM0	Coiled-coil domain-containing protein 50	CCDC50	Infinite
Q3V6T2	Girdin	CCDC88A	Infinite
P49368	T-complex protein 1 subunit gamma	CCT3	Infinite
P50991	T-complex protein 1 subunit delta	CCT4	Infinite
P40227	T-complex protein 1 subunit zeta	CCT6A	Infinite
Q9Y5K6	CD2-associated protein	CD2AP	Infinite
Q9UKY7	Protein CDV3 homolog	CDV3	Infinite
Q8WWK9	Cytoskeleton-associated protein 2	CKAP2	Infinite
Q99439	Calponin-2	CNN2	Infinite
P57737	Coronin-7	CORO7	Infinite
P21291	Cysteine and glycine-rich protein 1	CSRP1	Infinite
Q9H5V9	UPF0428 protein CXorf56	CXorf56	Infinite
Q13561	Dynactin subunit 2	DCTN2	Infinite
Q86XP3	ATP-dependent RNA helicase DDX42	DDX42	Infinite
Q7L014	Probable ATP-dependent RNA helicase DDX46	DDX46	Infinite
P25685	DnaJ homolog subfamily B member 1	DNAJB1	Infinite
Q14195	Dihydropyrimidinase-related protein 3	DPYSL3	Infinite
O75821	Eukaryotic translation initiation factor 3 subunit G	EIF3G	Infinite
O43432	Eukaryotic translation initiation factor 4 gamma 3	EIF4G3	Infinite
Q6IS14;P63241;Q9GZV4	Eukaryotic translation initiation factor 5A-1-like;Eukaryotic translation initiation factor 5A-1;Eukaryotic translation initiation factor 5A-2	EIF5AL1;EIF5A;EIF5A2	Infinite
P06733	Alpha-enolase	ENO1	Infinite
P41162	ETS translocation variant 3	ETV3	Infinite
Q9BUT9	Protein FAM195A	FAM195A	Infinite
Q14320	Protein FAM50A	FAM50A	Infinite
Q13642	Four and a half LIM domains protein 1	FHL1	Infinite
O43903	Growth arrest-specific protein 2	GAS2	Infinite
Q6Y7W6	PERQ amino acid-rich with GYF domain-containing protein 2	GIGYF2	Infinite
Q9BRR8	G patch domain-containing protein 1	GPATCH1	Infinite
Q9UK76	Hematological and neurological expressed 1 protein;Hematological and neurological expressed 1 protein, N-terminally processed	HN1	Infinite
Q9H910	Hematological and neurological expressed 1-like protein	HN1L	Infinite
Q13151	Heterogeneous nuclear ribonucleoprotein A0	HNRNPA0	Infinite
P51991	Heterogeneous nuclear ribonucleoprotein A3	HNRNPA3	Infinite
Q99729	Heterogeneous nuclear ribonucleoprotein A/B	HNRNPAB	Infinite
P55795;P31943	Heterogeneous nuclear ribonucleoprotein H2;Heterogeneous nuclear ribonucleoprotein H;Heterogeneous nuclear ribonucleoprotein H, N-terminally processed	HNRNPH2;HNRNPH1	Infinite
P61978	Heterogeneous nuclear ribonucleoprotein K	HNRNPK	Infinite
P52272	Heterogeneous nuclear ribonucleoprotein M	HNRNPM	Infinite
P04792	Heat shock protein beta-1	HSPB1	Infinite
O00425	Insulin-like growth factor 2 mRNA-binding protein 3	IGF2BP3	Infinite
Q13123	Protein Red	IK	Infinite
Q8N201	Integrator complex subunit 1	INTS1	Infinite
Q96CB8	Integrator complex subunit 12	INTS12	Infinite
Q92622	Run domain Beclin-1 interacting and cysteine-rich containing protein	KIAA0226	Infinite
Q14847	LIM and SH3 domain protein 1	LASP1	Infinite
Q6MZP7	Protein lin-54 homolog	LIN54	Infinite
Q86V48	Leucine zipper protein 1	LUZP1	Infinite
P43243	Matrin-3	MATR3	Infinite
Q15648	Mediator of RNA polymerase II transcription subunit 1	MED1	Infinite
P55198	Protein AF-17	MLLT6	Infinite
Q9GZZ1	N-alpha-acetyltransferase 50	NAA50	Infinite
Q9H3P2	Negative elongation factor A	NELFA	Infinite
P18615	Negative elongation factor E	NELFE	Infinite
O15226	NF-kappa-B-repressing factor	NKRF	Infinite
Q9H6R4	Nucleolar protein 6	NOL6	Infinite
Q76FK4	Nucleolar protein 8	NOL8	Infinite
Q9Y266	Nuclear migration protein nudC	NUDC	Infinite
Q7Z417	Nuclear fragile X mental retardation-interacting protein 2	NUFIP2	Infinite
P11940	Polyadenylate-binding protein 1	PABPC1	Infinite
Q13310	Polyadenylate-binding protein 4	PABPC4	Infinite
Q13177	Serine/threonine-protein kinase PAK 2;PAK-2p27;PAK-2p34	PAK2	Infinite
O94913	Pre-mRNA cleavage complex 2 protein Pcf11	PCF11	Infinite
P22061	Protein-L-isoaspartate(D-aspartate) O-methyltransferase	PCMT1	Infinite
O00151	PDZ and LIM domain protein 1	PDLIM1	Infinite
P30086	Phosphatidylethanolamine-binding protein 1;Hippocampal cholinergic neurostimulating peptide	PEBP1	Infinite
P18669;P15259;Q8N0Y7	Phosphoglycerate mutase 1;Phosphoglycerate mutase 2;Probable phosphoglycerate mutase 4	PGAM1;PGAM2;PGAM4	Infinite
Q92576	PHD finger protein 3	PHF3	Infinite
Q15054	DNA polymerase delta subunit 3	POLD3	Infinite
P62937	Peptidyl-prolyl cis-trans isomerase A;Peptidyl-prolyl cis-trans isomerase A, N-terminally processed	PPIA	Infinite
P36873	Serine/threonine-protein phosphatase PP1-gamma catalytic subunit	PPP1CC	Infinite
O14974	Protein phosphatase 1 regulatory subunit 12A	PPP1R12A	Infinite
Q92733	Proline-rich protein PRCC	PRCC	Infinite
P30041	Peroxiredoxin-6	PRDX6	Infinite
O43395	U4/U6 small nuclear ribonucleoprotein Prp3	PRPF3	Infinite
Q8WWY3	U4/U6 small nuclear ribonucleoprotein Prp31	PRPF31	Infinite
Q9Y520	Protein PRRC2C	PRRC2C	Infinite
P62195	26S protease regulatory subunit 8	PSMC5	Infinite
Q8WXF1	Paraspeckle component 1	PSPC1	Infinite
P43487	Ran-specific GTPase-activating protein	RANBP1	Infinite
Q8WWW0	Ras association domain-containing protein 5	RASSF5	Infinite
P49756	RNA-binding protein 25	RBM25	Infinite
P38159	RNA-binding motif protein, X chromosome;RNA-binding motif protein, X chromosome, N-terminally processed	RBMX	Infinite
Q6JBY9	CapZ-interacting protein	RCSD1	Infinite
Q2KHR2	DNA-binding protein RFX7	RFX7	Infinite
Q9BY42	Protein RTF2 homolog	RTFDC1	Infinite
P31949	Protein S100-A11;Protein S100-A11, N-terminally processed	S100A11	Infinite
Q9Y3Z3	Deoxynucleoside triphosphate triphosphohydrolase SAMHD1	SAMHD1	Infinite
P49591	Serine--tRNA ligase, cytoplasmic	SARS	Infinite
Q15020	Squamous cell carcinoma antigen recognized by T-cells 3	SART3	Infinite
Q6IQ49	Protein SDE2 homolog	SDE2	Infinite
Q15019	Septin-2	SEPTIN2	Infinite
Q15637	Splicing factor 1	SF1	Infinite
Q9Y3B4	Splicing factor 3B subunit 6	SF3B6	Infinite
Q96B97	SH3 domain-containing kinase-binding protein 1	SH3KBP1	Infinite
O95347	Structural maintenance of chromosomes protein 2	SMC2	Infinite
P09661	U2 small nuclear ribonucleoprotein A	SNRPA1	Infinite
Q13573	SNW domain-containing protein 1	SNW1	Infinite
Q96RF0	Sorting nexin-18	SNX18	Infinite
Q9BXP5	Serrate RNA effector molecule homolog	SRRT	Infinite
P05455	Lupus La protein	SSB	Infinite
Q13190	Syntaxin-5	STX5	Infinite
P53999	Activated RNA polymerase II transcriptional coactivator p15	SUB1	Infinite
Q16594	Transcription initiation factor TFIID subunit 9	TAF9	Infinite
Q13148	TAR DNA-binding protein 43	TARDBP	Infinite
Q9UGI8	Testin	TES	Infinite
Q5TEJ8	Protein THEMIS2	THEMIS2	Infinite
Q9Y2W1	Thyroid hormone receptor-associated protein 3	THRAP3	Infinite
P62328	Thymosin beta-4;Hematopoietic system regulatory peptide	TMSB4X	Infinite
Q86VY4	Testis-specific Y-encoded-like protein 5	TSPYL5	Infinite
Q9UNY4	Transcription termination factor 2	TTF2	Infinite
Q6IBS0	Twinfilin-2	TWF2	Infinite
Q9NUQ3	Gamma-taxilin	TXLNG	Infinite
Q9NPG3	Ubinuclein-1	UBN1	Infinite
Q6ZU65	Ubinuclein-2	UBN2	Infinite
Q9Y5T5	Ubiquitin carboxyl-terminal hydrolase 16	USP16	Infinite
P61758	Prefoldin subunit 3	VBP1	Infinite
Q9Y2W2	WW domain-binding protein 11	WBP11	Infinite
Q8IZH2	5-3 exoribonuclease 1	XRN1	Infinite
Q9H6S0	Probable ATP-dependent RNA helicase YTHDC2	YTHDC2	Infinite
O75152	Zinc finger CCCH domain-containing protein 11A	ZC3H11A	Infinite
Q6ZSR9	Uncharacterized protein FLJ45252		Infinite
P09936	Ubiquitin carboxyl-terminal hydrolase isozyme L1	UCHL1	4113.19
P61927	60S ribosomal protein L37	RPL37	159.531
Q9ULW0	Targeting protein for Xklp2	TPX2	131.413
Q9BQ61	Uncharacterized protein C19orf43	C19orf43	131.251
Q9UKX7	Nuclear pore complex protein Nup50	NUP50	114.102
Q8IWC1	MAP7 domain-containing protein 3	MAP7D3	105.778
Q06830	Peroxiredoxin-1	PRDX1	83.2475
P61081	NEDD8-conjugating enzyme Ubc12	UBE2M	83.0199
P04075	Fructose-bisphosphate aldolase A	ALDOA	78.1409
Q5T3I0	G patch domain-containing protein 4	GPATCH4	76.1511
Q9Y2U8	Inner nuclear membrane protein Man1	LEMD3	75.4019
O00571;O15523	ATP-dependent RNA helicase DDX3X;ATP-dependent RNA helicase DDX3Y	DDX3X;DDX3Y	71.944
Q8WW12	PEST proteolytic signal-containing nuclear protein	PCNP	71.6403
Q9UHD8	Septin-9	SEPTIN9	64.8662
Q9H444	Charged multivesicular body protein 4b	CHMP4B	60.184
P78344	Eukaryotic translation initiation factor 4 gamma 2	EIF4G2	58.534
Q5T3J3	Ligand-dependent nuclear receptor-interacting factor 1	LRIF1	58.1218
Q00341	Vigilin	HDLBP	56.7959
Q13283	Ras GTPase-activating protein-binding protein 1	G3BP1	52.3112
Q13442	28 kDa heat- and acid-stable phosphoprotein	PDAP1	45.7319
Q7Z478	ATP-dependent RNA helicase DHX29	DHX29	43.628
Q9NUL3	Double-stranded RNA-binding protein Staufen homolog 2	STAU2	41.8331
Q9Y265	RuvB-like 1	RUVBL1	41.345
P40939	Trifunctional enzyme subunit alpha, mitochondrial;Long-chain enoyl-CoA hydratase;Long chain 3-hydroxyacyl-CoA dehydrogenase	HADHA	38.8357
Q9NWT8	Aurora kinase A-interacting protein	AURKAIP1	37.3282
Q15233	Non-POU domain-containing octamer-binding protein	NONO	35.7392
P61221	ATP-binding cassette sub-family E member 1	ABCE1	34.9163
P78347	General transcription factor II-I	GTF2I	34.7194
P09651;Q32P51	Heterogeneous nuclear ribonucleoprotein A1;Heterogeneous nuclear ribonucleoprotein A1, N-terminally processed;Heterogeneous nuclear ribonucleoprotein A1-like 2	HNRNPA1;HNRNPA1L2	32.9885
O43290	U4/U6.U5 tri-snRNP-associated protein 1	SART1	31.4504
Q14814	Myocyte-specific enhancer factor 2D	MEF2D	23.6918
A6NHR9	Structural maintenance of chromosomes flexible hinge domain-containing protein 1	SMCHD1	23.3689
P23588	Eukaryotic translation initiation factor 4B	EIF4B	22.199
P27694	Replication protein A 70 kDa DNA-binding subunit;Replication protein A 70 kDa DNA-binding subunit, N-terminally processed	RPA1	21.6269
O14776	Transcription elongation regulator 1	TCERG1	21.6057
P23528	Cofilin-1	CFL1	21.5449
P14866	Heterogeneous nuclear ribonucleoprotein L	HNRNPL	21.4024
P22626	Heterogeneous nuclear ribonucleoproteins A2/B1	HNRNPA2B1	21.1424
Q49A26	Putative oxidoreductase GLYR1	GLYR1	19.5696
Q8IX01	SURP and G-patch domain-containing protein 2	SUGP2	17.9955
P07910;B2RXH8	Heterogeneous nuclear ribonucleoproteins C1/C2;Heterogeneous nuclear ribonucleoprotein C-like 2	HNRNPC;HNRNPCL2	17.9821
Q16666	Gamma-interferon-inducible protein 16	IFI16	17.095
O15042	U2 snRNP-associated SURP motif-containing protein	U2SURP	16.6153
P50238	Cysteine-rich protein 1	CRIP1	16.4803
P17844	Probable ATP-dependent RNA helicase DDX5	DDX5	15.8536
P23246	Splicing factor, proline- and glutamine-rich	SFPQ	15.8423
Q7Z2W4	Zinc finger CCCH-type antiviral protein 1	ZC3HAV1	15.5277
P54132	Bloom syndrome protein	BLM	15.3002
P13861	cAMP-dependent protein kinase type II-alpha regulatory subunit	PRKAR2A	15.1901
P51610	Host cell factor 1;HCF N-terminal chain 1;HCF N-terminal chain 2;HCF N-terminal chain 3;HCF N-terminal chain 4;HCF N-terminal chain 5;HCF N-terminal chain 6;HCF C-terminal chain 1;HCF C-terminal chain 2;HCF C-terminal chain 3;HCF C-terminal chain 4;HCF C-terminal chain 5;HCF C-terminal chain 6	HCFC1	14.8758
P07814	Bifunctional glutamate/proline--tRNA ligase;Glutamate--tRNA ligase;Proline--tRNA ligase	EPRS	14.8685
P42166	Lamina-associated polypeptide 2, isoform alpha;Thymopoietin;Thymopentin	TMPO	14.7917
Q9NZE8	39S ribosomal protein L35, mitochondrial	MRPL35	13.8516
Q9P2M7	Cingulin	CGN	13.8172
P19338	Nucleolin	NCL	12.8
P37802	Transgelin-2	TAGLN2	11.7623
Q96KR1	Zinc finger RNA-binding protein	ZFR	11.0244
Q8WXI9	Transcriptional repressor p66-beta	GATAD2B	10.3741
Q9Y490	Talin-1	TLN1	9.9378
P07437;P68371;Q9BVA1;Q13885;P04350	Tubulin beta chain;Tubulin beta-4B chain;Tubulin beta-2B chain;Tubulin beta-2A chain;Tubulin beta-4A chain	TUBB;TUBB4B;TUBB2B;TUBB2A;TUBB4A	8.71257
P25705	ATP synthase subunit alpha, mitochondrial	ATP5A1	8.63379
Q9Y2R9	28S ribosomal protein S7, mitochondrial	MRPS7	7.92158
P35606	Coatomer subunit beta	COPB2	7.26669
Q9ULV4	Coronin-1C	CORO1C	6.96939
P49790	Nuclear pore complex protein Nup153	NUP153	6.74523
P61313	60S ribosomal protein L15	RPL15	6.69434
Q14204	Cytoplasmic dynein 1 heavy chain 1	DYNC1H1	6.61847
Q16181	Septin-7	SEPTIN7	6.53778
Q8N1K5	Protein THEMIS	THEMIS	6.5376
Q9NXV6	CDKN2A-interacting protein	CDKN2AIP	6.50307
P63162;P14678	Small nuclear ribonucleoprotein-associated protein N;Small nuclear ribonucleoprotein-associated proteins B and B	SNRPN;SNRPB	6.44719
Q09666	Neuroblast differentiation-associated protein AHNAK	AHNAK	6.42473
P15311	Ezrin	EZR	6.21688
Q14980	Nuclear mitotic apparatus protein 1	NUMA1	6.04563
Q969Q0	60S ribosomal protein L36a-like	RPL36AL	5.99593
Q14677	Clathrin interactor 1	CLINT1	5.60881
P07355;A6NMY6	Annexin A2;Putative annexin A2-like protein	ANXA2;ANXA2P2	5.53917
Q92841	Probable ATP-dependent RNA helicase DDX17	DDX17	5.17235
Q13435	Splicing factor 3B subunit 2	SF3B2	5.15933
Q6ZU69	Protein FAM205A	FAM205A	4.88661
Q9BY44	Eukaryotic translation initiation factor 2A;Eukaryotic translation initiation factor 2A, N-terminally processed	EIF2A	4.86795
Q86UE4	Protein LYRIC	MTDH	4.57953
O75251	NADH dehydrogenase [ubiquinone] iron-sulfur protein 7, mitochondrial	NDUFS7	4.57671
Q8WU90	Zinc finger CCCH domain-containing protein 15	ZC3H15	4.42118
Q04637	Eukaryotic translation initiation factor 4 gamma 1	EIF4G1	4.28152
P41091;Q2VIR3	Eukaryotic translation initiation factor 2 subunit 3;Putative eukaryotic translation initiation factor 2 subunit 3-like protein	EIF2S3;EIF2S3L	4.12914
P48741;P17066	Putative heat shock 70 kDa protein 7;Heat shock 70 kDa protein 6	HSPA7;HSPA6	4.02463
O60563	Cyclin-T1	CCNT1	4.01997
Q9UQ80	Proliferation-associated protein 2G4	PA2G4	3.95972
Q15428	Splicing factor 3A subunit 2	SF3A2	3.93681
Q9BSJ8	Extended synaptotagmin-1	ESYT1	3.90991
P26368	Splicing factor U2AF 65 kDa subunit	U2AF2	3.79617
P35527;CON__P35527	Keratin, type I cytoskeletal 9	KRT9	3.71659
P07305	Histone H1.0;Histone H1.0, N-terminally processed	H1F0	3.59315
Q9H930	Nuclear body protein SP140-like protein	SP140L	3.52706
Q9Y5A9	YTH domain-containing family protein 2	YTHDF2	3.48873
P04150	Glucocorticoid receptor	NR3C1	3.45525
P35908	Keratin, type II cytoskeletal 2 epidermal	KRT2	3.43169
Q9BW19	Kinesin-like protein KIFC1	KIFC1	3.32888
P49207	60S ribosomal protein L34	RPL34	3.32458
Q9Y232	Chromodomain Y-like protein	CDYL	3.29798
P06493;P24941;Q00526	Cyclin-dependent kinase 1;Cyclin-dependent kinase 2;Cyclin-dependent kinase 3	CDK1;CDK2;CDK3	3.28555
O43776	Asparagine--tRNA ligase, cytoplasmic	NARS	3.27957
P22234	Multifunctional protein ADE2;Phosphoribosylaminoimidazole-succinocarboxamide synthase;Phosphoribosylaminoimidazole carboxylase	PAICS	3.24651
Q8TA86	Retinitis pigmentosa 9 protein	RP9	3.22178
P33176	Kinesin-1 heavy chain	KIF5B	3.18113
P16949	Stathmin	STMN1	3.08442
Q71U36;P68363;Q13748;Q9BQE3;Q6PEY2;P68366	Tubulin alpha-1A chain;Tubulin alpha-1B chain;Tubulin alpha-3C/D chain;Tubulin alpha-1C chain;Tubulin alpha-3E chain;Tubulin alpha-4A chain	TUBA1A;TUBA1B;TUBA3C;TUBA1C;TUBA3E;TUBA4A	3.06316
O60934	Nibrin	NBN	3.05164
Q9UBP6	tRNA (guanine-N(7)-)-methyltransferase	METTL1	3.04079
