# Supplementary material for: A cysteine near the C-terminus of UCH-L1 is dispensable for catalytic activity but is required to promote AKT phosphorylation, eIF4F assembly, and malignant B-cell survival
Source: Cell Death Discov. 2019 Dec 10;5:152. doi: 10.1038/s41420-019-0231-1 (PMC6904616; doi:10.1038/s41420-019-0231-1)
Supplement: Supplementary file 2 — Table 2S [file 41420_2019_231_MOESM2_ESM.xlsx]

## Sheet: Sheet1
Table 2S. Differentially recovered proteins comparing UCHL1WT over UCHL1C220S
Majority protein IDs	Protein names	Gene names	Ratio WT/BioID2	Ratio C220S/BioID2	Ratio WT/C220S
Q9BQE5	Apolipoprotein L2	APOL2	4.09607	NOT FOUND in C220	Infinite
Q8N6H7	ADP-ribosylation factor GTPase-activating protein 2	ARFGAP2	14.2346	NOT FOUND in C220	Infinite
O43684	Mitotic checkpoint protein BUB3	BUB3	Infinite	NOT FOUND in C220	Infinite
P00374	Dihydrofolate reductase	DHFR	Infinite	NOT FOUND in C220	Infinite
Q99615	DnaJ homolog subfamily C member 7	DNAJC7	Infinite	NOT FOUND in C220	Infinite
P60842	Eukaryotic initiation factor 4A-I	EIF4A1	Infinite	NOT FOUND in C220	Infinite
Q15717	ELAV-like protein 1	ELAVL1	Infinite	NOT FOUND in C220	Infinite
P16591	Tyrosine-protein kinase Fer	FER	Infinite	NOT FOUND in C220	Infinite
Q93079;Q5QNW6	Histone H2B type 1-H;Histone H2B type 2-F	HIST1H2BH;HIST2H2BF	Infinite	NOT FOUND in C220	Infinite
P33991	DNA replication licensing factor MCM4	MCM4	Infinite	NOT FOUND in C220	Infinite
Q9C0I1	Myotubularin-related protein 12	MTMR12	Infinite	NOT FOUND in C220	Infinite
Q13765;E9PAV3	Nascent polypeptide-associated complex subunit alpha;Nascent polypeptide-associated complex subunit alpha, muscle-specific form	NACA	Infinite	NOT FOUND in C220	Infinite
Q8IUR0	Trafficking protein particle complex subunit 5	TRAPPC5	Infinite	NOT FOUND in C220	Infinite
Q13263	Transcription intermediary factor 1-beta	TRIM28	Infinite	NOT FOUND in C220	Infinite
O43396	Thioredoxin-like protein 1	TXNL1	Infinite	NOT FOUND in C220	Infinite
P17480	Nucleolar transcription factor 1	UBTF	Infinite	NOT FOUND in C220	Infinite
Q9BYJ9	YTH domain-containing family protein 1	YTHDF1	Infinite	NOT FOUND in C220	Infinite
P55060	Exportin-2	CSE1L	Infinite	Infinite	513.627
P15170;Q8IYD1	Eukaryotic peptide chain release factor GTP-binding subunit ERF3A;Eukaryotic peptide chain release factor GTP-binding subunit ERF3B	GSPT1;GSPT2	105.228	1.58991	66.1849
Q9Y2X9	Zinc finger protein 281	ZNF281	Infinite	Infinite	41.5909
Q9HB71	Calcyclin-binding protein	CACYBP	Infinite	Infinite	35.1875
P49368	T-complex protein 1 subunit gamma	CCT3	Infinite	Infinite	21.506
Q13310	Polyadenylate-binding protein 4	PABPC4	Infinite	Infinite	18.0721
O15226	NF-kappa-B-repressing factor	NKRF	Infinite	Infinite	13.208
P41091;Q2VIR3	Eukaryotic translation initiation factor 2 subunit 3;Putative eukaryotic translation initiation factor 2 subunit 3-like protein	EIF2S3;EIF2S3L	41.6086	4.12914	10.0768
P11413	Glucose-6-phosphate 1-dehydrogenase	G6PD	28.422	2.90159	9.79534
P07437;P68371;Q9BVA1;Q13885;P04350	Tubulin beta chain;Tubulin beta-4B chain;Tubulin beta-2B chain;Tubulin beta-2A chain;Tubulin beta-4A chain	TUBB;TUBB4B;TUBB2B;TUBB2A;TUBB4A	82.3499	8.71257	9.45185
Q9H6T3	RNA polymerase II-associated protein 3	RPAP3	Infinite	Infinite	7.74663
Q5TBB1	Ribonuclease H2 subunit B	RNASEH2B	3.26601	0.441349	7.40007
P22087	rRNA 2-O-methyltransferase fibrillarin	FBL	15.2617	2.15962	7.06683
P61011	Signal recognition particle 54 kDa protein	SRP54	Infinite	Infinite	6.68406
O00425	Insulin-like growth factor 2 mRNA-binding protein 3	IGF2BP3	Infinite	Infinite	6.66514
P37108	Signal recognition particle 14 kDa protein	SRP14	5.63001	0.895614	6.28621
P52272	Heterogeneous nuclear ribonucleoprotein M	HNRNPM	Infinite	Infinite	6.25555
Q71U36;P68363;Q13748;Q9BQE3;Q6PEY2;P68366	Tubulin alpha-1A chain;Tubulin alpha-1B chain;Tubulin alpha-3C/D chain;Tubulin alpha-1C chain;Tubulin alpha-3E chain;Tubulin alpha-4A chain	TUBA1A;TUBA1B;TUBA3C;TUBA1C;TUBA3E;TUBA4A	17.3762	3.06316	5.67263
Q15366;Q15365;P57721	Poly(rC)-binding protein 2;Poly(rC)-binding protein 1;Poly(rC)-binding protein 3	PCBP2;PCBP1;PCBP3	6.95367	1.24038	5.6061
Q9Y232	Chromodomain Y-like protein	CDYL	16.1492	3.29798	4.89671
Q96PK6	RNA-binding protein 14	RBM14	Infinite	Infinite	4.54946
P61978	Heterogeneous nuclear ribonucleoprotein K	HNRNPK	Infinite	Infinite	4.54795
P11940	Polyadenylate-binding protein 1	PABPC1	Infinite	Infinite	3.88114
P57737	Coronin-7	CORO7	Infinite	Infinite	3.74016
Q96CT7	Coiled-coil domain-containing protein 124	CCDC124	3.67829	1.02435	3.59085
O43390	Heterogeneous nuclear ribonucleoprotein R	HNRNPR	6.24443	1.82976	3.4127
P62191	26S protease regulatory subunit 4	PSMC1	3.91169	1.14655	3.4117
Q9P287	BRCA2 and CDKN1A-interacting protein	BCCIP	Infinite	Infinite	3.25313
P04075	Fructose-bisphosphate aldolase A	ALDOA	252.248	78.1409	3.22812
Q08J23	tRNA (cytosine(34)-C(5))-methyltransferase	NSUN2	8.46535	2.67254	3.16753
P48634	Protein PRRC2A	PRRC2A	#DIV/0!	Infinite	3.06903
Q69YN2	CWF19-like protein 1	CWF19L1	18.0159	5.91748	3.04453
Q9H6R4	Nucleolar protein 6	NOL6	Infinite	Infinite	3.0238
Q9P0M9	39S ribosomal protein L27, mitochondrial	MRPL27	4.06458	1.35141	3.00765
